# Supplementary material for: Mitral valve transcatheter edge-to-edge repair as a bridge to treat aortic dissecting aneurysm in a case of Marfan syndrome: a case report
Source: Eur Heart J Case Rep. 2024 Jul 10;8(7):ytae338. doi: 10.1093/ehjcr/ytae338 (PMC11263868; doi:10.1093/ehjcr/ytae338)
Supplement: ytae338_Supplementary_Data [file ytae338_supplementary_data.zip]

Archive with 3 entries (3 files):
- full close (video-converter.com) (1).mp4
- post color (video-converter.com) (1).mp4
- pre 3D color (video-converter.com) (6).mp4
